# Supplementary material for: Acid Adaptation Promotes TRPC1 Plasma Membrane Localization Leading to Pancreatic Ductal Adenocarcinoma Cell Proliferation and Migration through Ca2+ Entry and Interaction with PI3K/CaM
Source: Cancers (Basel). 2022 Oct 9;14(19):4946. doi: 10.3390/cancers14194946 (PMC9563726; doi:10.3390/cancers14194946)
Supplement: Supplementary file 1 [file cancers-14-04946-s001.zip]

Archive with 2 entries (2 files):
- cancers-1887190-supplementary.pdf
- Supplementary File S1.WB.pdf
